# Supplementary material for: Knockout of the HaREase Gene Improves the Stability of dsRNA and Increases the Sensitivity of Helicoverpa armigera to Bacillus thuringiensis Toxin
Source: Front Physiol. 2019 Oct 25;10:1368. doi: 10.3389/fphys.2019.01368 (PMC6823249; doi:10.3389/fphys.2019.01368)
Supplement: Supplementary file 1 [file Table_1.XLSX]

## Sheet: Sheet1
Supplementary Table 1: Primer sequences used for this study
Name of gene	Name of primer	Primer sequence
EGFP	dsEGFP F	TAATACGACTCACTATAGGGAGCCGCTACCCCGACCACAT
	dsEGFP R	TAATACGACTCACTATAGGGTTGCTCAGGGCGGACTGGGT
PGRP	HaPGRPF	ccagatgtgctgagatcgtg
	HaPGRPR	tttgccgttaccacctacaa
PGRP C	HaPGRPcF	agctgaggtacccacagacg
	HaPGRPcR	ccagcccaagctgttatgat
GNBP	HaGNRPF	caccttgcattacggacctt
	HaGNRPR	tgttacacgtcccagttcca
galiomicin	HaGaliF	tggtgaagagctaccgttcc
	HaGaliR	acgcagctaccaatcagctt
gloverin	HaGloF	gcaagacatcttcaacgacca
	HaGloR	tccttgtacacatcaagactgg
lysozyme	HaLysF	gaaggactgcaatgttacttg
	HaLysR	gcctcgaacttgtggcgtttg
Cecropin-1	HaCecF	gtttggtagcagcgtgcag
	HaCecR	gcttcaccgaggactgctat
cecropin-2	HaCecAF	tgtcttcgcttgttttgtgg
	HaCecAR	atcacgaatgtgctgaccaa
cecropin 3	HaCecBF:	gttgttcgtgttcgcgtgt
	HaCecBR	accgtccctgatgttacgac
moricin	HaMorF	gcattactggtgccatctga
	HaMorR	ctatgttgatcgcccggagt
cobatoxin	HaCobF	tgtgctagttgttataagtgccatt
	HaCobR	ctacctgcaccgagttgtca
attacin	HaAttF	gagtgggagcttcattaggg
	HaAttR	cgaggagcgttaaagtccag
gallerimycin	Ha-GallF1	acaagggccacctcttccag
	Ha-GallR1	aagtgcagtatccgccagac
